# Supplementary material for: Exploring therapeutic strategies for infantile neuronal axonal dystrophy (INAD/PARK14)
Source: eLife. 2023 Jan 16;12:e82555. doi: 10.7554/eLife.82555 (PMC9889087; doi:10.7554/eLife.82555)
Supplement: Figure 1—figure supplement 1—source data 2. [file elife-82555-fig1-figsupp1-data2.zip]

Archive with 1 entries (1 files):
- 08-08-2022-RA-eLife-82555/Figure 1Figure Supplement 1.rar
